# Supplementary material for: AIBP Regulates Metabolism of Ketone and Lipids but Not Mitochondrial Respiration
Source: Cells. 2022 Nov 17;11(22):3643. doi: 10.3390/cells11223643 (PMC9688289; doi:10.3390/cells11223643)
Supplement: Supplementary file 1 [file cells-11-03643-s001.zip]

Archive with 2 entries (2 files):
- cells-2006130-supplementary.pdf
- cells-2006130-supplementary.xlsx
