# Supplementary material for: AIBP Regulates Metabolism of Ketone and Lipids but Not Mitochondrial Respiration
Source: Cells. 2022 Nov 17;11(22):3643. doi: 10.3390/cells11223643 (PMC9688289; doi:10.3390/cells11223643)
Supplement: Supplementary file 1 [file cells-11-03643-s001.zip › cells-2006130-supplementary.xlsx]

## Sheet: Table S1
	Pathways and Metabolites	Mann-Whitney test			Pathways and Metabolites	Mann-Whitney test
		p value	q value			p value	q value
	Ketone metabolites				Amino acid metabolites
	3-hydroxybutyric acid	0.002165	0.099567		phenylalanine	0.093074	0.356782
	4-hydroxybutyric acid	0.818182	0.91796		leucine	0.937229	0.979831
					lysine	0.093074	0.356782
	Cholesterol metabolites				tyrosine	0.132035	0.433828
	cholesterol	0.008658	0.199134		tryptophan	0.484848	0.857809
	deoxycholic acid	0.028139	0.315296		isoleucine	0.309524	0.749373
	squalene	0.666667	0.893338		alanine	0.818182	0.91796
					glycine	0.937229	0.979831
	Hexoses				threonine	0.818182	0.91796
	glucose	0.041126	0.315296		cysteine	0.484848	0.857809
	fructose	0.025974	0.315296		serine	0.484848	0.857809
	galactose	0.064935	0.33189
	tagatose	0.093074	0.356782		Fatty acid metabolites
	hexose	0.064935	0.33189		docosahexaenoic acid (DHA; 22:6)	0.699134	0.893338
	levoglucosan	0.818182	0.91796		arachidonic acid (C20:4)	>0.999	>0.999
	1,5-anhydroglucitol	0.699134	0.893338		linolenic acid (C18:3)	0.484848	0.857809
					linoleic acid (C18:2)	0.699134	0.893338
	Glucose metabolites				oleic acid (C18:1)	0.309524	0.749373
	glucose	0.041126	0.315296		palmitoleic acid (C16:1)	>0.999	>0.999
	glucose-6-phosphate	0.179654	0.516504		palmitic acid (16:0)	0.818182	0.91796
	fructose-6-phosphate	0.041126	0.315296
	3-phosphoglycerate	0.699134	0.893338		Adenosine signaling
	lactic acid	0.064935	0.33189		adenosine	0.132035	0.433828
					inosine	0.484848	0.857809
	Pentose phosphate pathway metabolites				adenosine-5-monophosphate	0.937229	0.979831
	ribose-5-phosphate	0.309524	0.749373
	ribulose-5-phosphate	0.393939	0.857809
	Krebs cycle metabolites
	citric acid	0.699134	0.893338
	aconitic acid	0.699134	0.893338
	isocitric acid	0.588745	0.893338
	alpha-ketoglutarate	0.393939	0.857809
	succinic acid	0.699134	0.893338
	fumaric acid	0.179654	0.516504
	malate	0.588745	0.893338

## Sheet: Table S2
label	V2
xylose	1.2872
xylonolactone NIST	0.6989
xylonic acid isomer	1.1074
xanthosine	0.2982
xanthine	0.795
valine	0.669
uridine	2.0712
uric acid	1.6171
urea	0.8989
uracil	0.4755
UDP-N-acetylglucosamine	1.144
tyrosine	1.0807
tryptophan	0.7727
tocopherol alpha-	0.2623
thymine	0.6891
threonine	1.1045
tetracosane	0.7551
taurine	0.648
tagatose	1.3659
sulfuric acid	1.4777
sucrose	1.4215
succinic acid	0.1452
stearic acid	0.7155
squalene	0.4549
serine	0.8711
salicylic acid	0.5655
ribulose-5-phosphate	0.9327
ribose-5-phosphate	0.6485
ribonic acid	1.0425
pyrophosphate	1.1426
proline	0.6739
p-hydroxylphenyllactic acid	0.5499
phosphoethanolamine	1.0568
phosphate	1.279
phenylalanine	1.5334
pentitol	0.4829
pantothenic acid	0.5786
palmitoleic acid	1.2003
palmitic acid	0.6651
oxoproline	0.5914
oxalic acid	1.1433
O-methylthreonine	0.5674
oleic acid	0.9453
noradrenaline	1.0335
nonadecanoic acid	1.2133
nicotinamide	0.4113
n-acetyl-d-hexosamine	0.7615
N-acetylaspartic acid	0.1551
myristic acid	0.7689
myo-inositol	0.8185
methionine sulfoxide	0.7356
methionine	0.9722
methanolphosphate	1.5733
mannitol	0.7339
maltotriose	0.7845
maltose	1.3371
malate	0.8776
lyxitol	0.2814
lysine	1.3701
linolenic acid	0.8277
linoleic acid	0.4764
levoglucosan	0.4713
leucine	0.8639
lauric acid	0.879
lactulose	0.8515
lactobionic acid	1.5228
lactic acid	1.8021
isothreonic acid	0.8154
isoleucine	0.9355
isohexonic acid	0.4628
isocitric acid	0.877
inositol-4-monophosphate	0.7971
inosine 5'-monophosphate	0.6773
inosine	0.7716
indole-3-lactate	0.6865
hypoxanthine	0.513
hydroxycarbamate NIST	0.8438
homoserine	0.7829
hexose-6-phosphate	1.2557
hexose	1.4834
hexitol	1.3057
hexadecylglycerol NIST	1.3122
heptadecanoic acid	0.4345
guanosine	1.0097
guanidinosuccinate	0.8528
glycolic acid	0.3777
glycine	0.3493
glycerol-alpha-phosphate	0.7718
glycerol-3-galactoside	0.5559
glycerol	0.8303
glyceric acid	1.2329
glutathione	0.6277
glutamine	0.4379
glutamic acid	0.2258
glucose-6-phosphate	1.1298
glucose-1-phosphate	0.5587
glucose	1.526
gluconic acid	0.5903
galactose	1.4881
fumaric acid	0.9613
fructose-6-phosphate	1.275
fructose-1-phosphate	1.5232
fructose	1.7487
ethanolamine	0.6375
docosahexaenoic acid	0.5369
dihydrocholesterol	0.4959
deoxycholic acid	1.6162
dehydroascorbic acid	1.4863
cytidine-5-monophosphate	1.1716
cysteine	0.6393
creatinine	0.4629
conduritol-beta-expoxide	0.6244
citrulline	1.4616
citric acid	0.7293
cis-gondoic acid	0.4346
cholesterone	0.4091
cholesterol	1.7018
cellobiose	0.832
bisphosphoglycerol NIST	0.8372
beta-sitosterol	0.4039
beta-glycerolphosphate	0.8062
behenic acid	1.7777
aspartic acid	0.2988
asparagine	0.253
ascorbic acid	0.7834
arachidonic acid	0.3587
arachidic acid	0.7545
arabitol	0.6061
arabinose	0.6232
aminomalonate	1.198
alpha-ketoglutarate	0.6576
alanine	0.2572
adenosine-5-monophosphate	0.1387
adenosine	1.4536
adenine	0.7508
aconitic acid	0.5642
6-deoxyglucitol	0.6467
6(5h)-benzo[c]phenanthridinone, 11,12-dihydro- NIST	1.3959
5-methoxytryptamine	0.6446
4-hydroxybutyric acid	0.9072
3-phosphoglycerate	0.5591
3-hydroxybutyric acid	1.9818
3,6-anhydro-D-glucose	1.2631
2-picolinic acid	1.1213
2-monoolein	0.618
2-hydroxyvaleric acid	1.5848
2-hydroxyglutaric acid	0.5032
2-deoxypentitol NIST	0.2783
2,5-dihydroxypyrazine NIST	0.898
2,3-dihydroxypyridine	1.8893
1,5-anhydroglucitol	0.603
1,3-dihydroxypyridine	1.3113
342596	0.1768
342585	1.289
342583	1.2526
342572	0.4986
342570	1.4146
342566	1.0835
342565	1.1183
342113	1.5891
342073	1.5592
342046	1.4414
342040	1.4768
342002	1.2887
342000	0.8322
341986	1.0617
341711	1.0524
341709	1.0587
341707	0.9241
341667	0.2172
341268	1.3742
329004	0.3299
327588	0.9303
327514	0.7772
327513	1.0386
324716	0.2476
317146	1.2739
316400	0.999
250811	0.9723
250755	0.9461
250732	0.4358
234465	1.0485
230579	0.6606
229602	0.3325
229167	0.9479
228081	0.7232
218755	0.8131
216621	1.269
215654	0.9473
213180	0.2842
210714	0.6798
210589	1.2804
210325	0.7161
210317	1.5073
210314	0.8301
210313	0.535
210305	1.1111
210297	0.7794
210259	1.1643
210249	1.2495
171564	1.1872
171288	0.5395
170728	0.881
170319	0.8292
170222	0.7719
170127	0.8434
170105	0.9795
168878	0.9266
168867	1.3968
168800	0.5199
167704	0.9908
161878	1.3934
161875	1.5067
161404	0.2883
161397	1.9435
161389	0.7917
161341	1.386
160572	1.7586
160571	0.953
160023	1.4067
146962	1.2531
146295	1.0651
136467	0.6886
135384	0.952
135260	0.7485
133969	0.8651
133943	0.81
133590	1.2863
133514	0.8985
133478	1.1483
133092	1.252
133090	1.1966
132143	1.109
131107	0.9831
127720	0.9654
127640	0.8372
126362	0.545
126355	0.3601
126354	0.2777
126345	0.9052
126344	1.5517
125790	1.4816
125784	0.4358
124870	0.8395
124825	1.3639
121402	1.1535
121385	1.1421
120980	1.7137
120665	0.8479
119129	0.8049
119023	0.4612
117200	0.8526
117141	0.5219
117023	1.3207
113535	0.8198
113523	0.991
112264	0.3511
111735	0.8297
110842	1.4033
110553	0.6631
110550	0.7214
110518	0.6906
110363	0.9342
110360	1.4942
110355	0.8674
110286	0.5919
110284	0.8756
110268	0.805
110016	0.5048
110009	0.9201
109708	0.9451
109387	0.511
109386	1.1997
107960	0.516
107143	1.6441
107110	0.7458
107100	0.7506
106936	1.5111
106385	0.6925
105406	1.1581
105132	1.234
104922	0.1482
104288	0.6072
104179	0.485
104131	0.8725
103886	0.7889
103870	0.4849
103840	0.7483
102662	0.464
102624	0.8837
102604	1.11
102601	0.869
101742	1.0301
100732	0.6136
100107	0.7526
99875	0.8236
99867	0.5555
97828	1.0589
97743	0.6055
97455	1.2547
97326	0.9388
97204	0.6367
88045	0.6995
87834	1.0498
85003	1.5324
84925	1.0331
84682	0.6058
84383	0.3788
84223	0.9024
84187	0.7531
84181	0.5941
66261	1.5182
62263	1.0228
58121	0.7904
48608	0.706
47358	0.5872
46422	1.2874
46292	1.4325
43580	1.0885
42928	1.0771
42914	1.0751
42913	0.8844
42525	0.4908
42481	0.9193
42445	1.021
42437	1.3374
42424	0.8591
42357	0.9224
42003	0.2355
41924	0.7226
41914	1.0063
41805	0.7545
34085	0.5688
34022	0.5754
34017	0.6782
34013	0.5347
34010	1.6848
33989	0.7056
33468	0.7377
32247	1.4599
32153	0.6034
31688	1.0319
31563	0.5505
31357	0.5757
31224	0.8675
31223	1.146
31222	0.5161
26918	1.2964
26916	1.2479
26754	0.6865
26736	1.3149
26062	0.2133
22022	1.0413
21683	0.3378
21664	0.6954
20282	0.8455
18488	1.3433
18386	1.1587
18345	1.3172
18266	1.0526
18169	1.2636
17954	0.5071
17908	0.6251
17664	0.507
17651	0.3671
17477	0.7257
17456	0.9982
17425	1.0478
17267	0.6452
17250	1.2447
17245	1.2423
16972	1.7621
16809	1.5806
16676	0.7333
16561	1.6911
14688	1.6684
13146	0.5651
7458	1.646
7444	1.48
6864	1.0187
6405	1.3597
5990	1.0893
5900	1.587
5679	1.2681
4983	0.4878
4945	1.0422
4928	1.1219
4877	0.3692
4797	1.0627
4795	1.1634
4773	0.8008
4746	0.9556
4721	0.7051
4550	1.917
4532	1.322
3232	0.853
3143	0.6519
3090	1.3499
2575	0.7841
2438	0.7378
2109	0.4769
2082	1.6939
2015	1.0305
2001	0.5819
1981	1.031
1789	1.8392
1725	0.6739
1675	1.1425
1064	0.9201
812	0.9345
657	0.7453
573	0.7337
490	0.5338
462	0.5039
458	1.1559
307	1.6109
228	1.1581
128	0.6614
54	0.8379
